# Supplementary material for: Tumor Radiosensitization by Gene Electrotransfer-Mediated Double Targeting of Tumor Vasculature
Source: Int J Mol Sci. 2023 Feb 1;24(3):2755. doi: 10.3390/ijms24032755 (PMC9917180; doi:10.3390/ijms24032755)
Supplement: Supplementary file 1 [file ijms-24-02755-s001.zip]

Archive with 1 entries (1 files):
- ijms-2203485-supplementary.pdf
